# Supplementary material for: Granzyme B in circulating CD8+ T cells as a biomarker of immunotherapy effectiveness and disability in neuromyelitis optica spectrum disorders
Source: Front Immunol. 2022 Nov 9;13:1027158. doi: 10.3389/fimmu.2022.1027158 (PMC9682179; doi:10.3389/fimmu.2022.1027158)
Supplement: Supplementary file 2 [file DataSheet_2.xlsx]

## Sheet: CD8+T cells data
Number ID	Groups	Sex	Age (years)	CD8+TN%	CD8+TCM%	CD8+TEM%	CD8+TEMRA%	GzmB+CD8+T%	GzmB+CD8+TEM%	GzmB+CD8+TEMRA%	T-bet+CD8+T%
NMO_01	NMOSD	Female	53	24.9	2.41	38.5	68.8	49.1	14.6	68.5	NA
NMO_02	NMOSD	Female	65	11.1	0.72	5.97	82.3	74	54.8	82.3	NA
NMO_03	NMOSD	Female	65	8.52	1.38	18.3	71.8	90.7	82.5	89.6	NA
NMO_04	NMOSD	Female	23	57.8	0.72	6.6	34.9	21.6	38	49	NA
NMO_05	NMOSD	Female	23	47.9	2.11	16.9	33.1	27.3	46.9	41.2	NA
NMO_06	NMOSD	Female	29	48.4	1.24	15.2	35.2	27.1	42.7	55.2	NA
NMO_07	NMOSD	Female	50	2.97	0.14	6.71	90.2	83.2	42.1	88.4	NA
NMO_08	NMOSD	Female	52	31.5	2.7	31.1	34.7	28.4	32.9	50	NA
NMO_09	NMOSD	Female	47	34.8	2.4	14.7	48.1	17.5	22.2	28.6	NA
NMO_10	NMOSD	Female	34	40.7	3.34	35.9	20.1	31.4	54	47.3	NA
NMO_11	NMOSD	Female	38	13.6	1.31	15.7	69.5	65.1	39.2	83.9	NA
NMO_12	NMOSD	Female	54	8.12	0.91	15.7	75.3	82.3	81.1	89.9	NA
NMO_13	NMOSD	Female	20	20.3	2.65	23.5	53.5	54	71.4	60.2	NA
NMO_14	NMOSD	Female	52	10.8	1.06	15.1	73	71	77.1	80	NA
NMO_15	NMOSD	Female	47	61.2	2.15	8.86	27.8	21.8	40.1	67.5	NA
NMO_16	NMOSD	Female	64	11	2.51	21	65.5	75.9	75.4	90.6	NA
NMO_17	NMOSD	Male	59	5.02	1.87	18.6	75.5	84.6	84.6	93.5	NA
NMO_18	NMOSD	Female	19	65.7	0.91	3.4	29.9	19.9	15.4	49.5	NA
NMO_19	NMOSD	Female	20	37.2	2.34	7.86	52.6	34.8	13.2	52.6	NA
NMO_20	NMOSD	Female	30	59.4	4.14	10	26.5	14.7	26.8	31.4	NA
NMO_21	NMOSD	Female	41	35.8	9.63	28	26.6	16.4	24.3	28.3	NA
NMO_22	NMOSD	Female	27	66.9	2.02	3.84	27.2	51.7	67.6	59.4	NA
NMO_23	NMOSD	Male	44	33.6	6.49	21	38.9	47.4	40.5	43.2	NA
NMO_24	NMOSD	Female	51	36.3	6.9	17.6	39.2	44.2	31.1	41.2	NA
NMO_25	NMOSD	Male	55	62.5	5.27	16.3	15.9	66.1	28	50.2	NA
NMO_26	NMOSD	Female	55	44.5	3.16	17.2	35.1	27.8	36.7	46.2	NA
NMO_27	NMOSD	Female	33	33.9	0.3	14.7	50.6	37.8	53.4	55.8	NA
NMO_28	NMOSD	Female	68	16.8	7.75	21.4	54.1	75.3	55.8	85.2	NA
NMO_29	NMOSD	Female	60	9.48	2.91	21.8	65.9	44.1	22	58	57.3
NMO_30	NMOSD	Female	51	33.2	1.39	12.3	53.1	52.9	69.8	76.2	54.9
NMO_31	NMOSD	Male	26	30	0.52	10.9	58.6	52.5	49.3	77.4	48.1
NMO_32	NMOSD	Female	62	NA	NA	15.2	84.7	34	18.7	36.8	52.2
NMO_33	NMOSD	Female	52	NA	NA	40.3	59.4	59.3	59.9	59.2	47.8
NMO_34	NMOSD	Female	52	9.72	3.35	29.3	57.6	29.9	28.7	37	20.8
NMO_35	NMOSD	Female	55	27.7	0.44	10.5	61.4	36.3	28.5	54.3	31.9
NMO_36	NMOSD	Female	66	15.4	0.54	10	74.1	66.6	47.7	82.4	60.7
NMO_37	NMOSD	Male	40	32.3	0.57	9.79	57.4	43	42.7	67.1	48.9
NMO_38	NMOSD	Female	33	23.9	2.03	21.9	52.2	41.6	36.9	63.5	29.7
NMO_39	NMOSD	Female	46	20.3	2.46	18.8	58.5	62.6	54	81.8	54.1
NMO_40	NMOSD	Female	49	5.28	0.52	10.2	84	87	67.1	93.1	64.6
NMO_41	NMOSD	Female	58	8.5	0.43	7.06	84	85	62.1	93.4	67.4
NMO_42	NMOSD	Female	32	44	1.15	4.84	50	23.2	27.5	40.3	26.6
NMO_43	NMOSD	Female	37	45.3	1.44	8.63	44.6	30.3	29	58.1	23.4
NMO_44	NMOSD	Female	43	18.5	2.18	14.5	64.8	70.5	78	90.2	73.2
NMO_45	NMOSD	Male	57	21.6	4.04	29.6	44.8	43.9	30.9	72.7	31.2
NMO_46	NMOSD	Female	43	31.7	1.7	24.4	42.2	29	33.9	42.2	19.2
NMO_47	NMOSD	Female	65	8.76	1.12	15	75.1	57.1	30.5	68.5	33.6
NMO_48	NMOSD	Female	55	18.6	0.65	4.57	76.2	72.5	45.3	84.8	38.7
NMO_49	NMOSD	Female	56	13.7	2.69	37.6	46	54.8	50.3	66.8	26.5
NMO_50	NMOSD	Female	52	6.85	0.31	3.35	89.5	94	71.3	95.8	78.9
NMO_51	NMOSD	Female	20	39.6	1.34	9.89	49.1	20.3	25	33.5	17.5
NMO_52	NMOSD	Female	50	15	1.25	8.72	74.9	50.5	18	64	43.8
NMO_53	NMOSD	Female	65	10.3	0.64	16.9	72.2	79	76.8	89	49.4
NMO_54	NMOSD	Female	58	26.5	0.78	15.8	56.9	50.2	53.7	70.4	34.7
NMO_55	NMOSD	Female	22	49.3	1.16	11.5	38	20.8	33.7	40.3	18.5
NMO_56	NMOSD	Female	20	28.2	6.07	26.9	38.8	37.8	NA	NA	31.1
NMO_57	NMOSD	Female	46	16.5	1.59	12.6	69.3	87.6	NA	NA	50.5
NMO_58	NMOSD	Female	62	18.4	6.45	15.5	59.7	54	27.3	70.9	26.2
NMO_59	NMOSD	Male	60	1	4	9	86	74	22	83	61.9
HD_01	HD	Male	26	74.4	0.18	3.43	22	4.5	16.6	17.4	NA
HD_02	HD	Female	53	30.5	4.22	41.9	23.4	16.4	27.9	25.1	NA
HD_03	HD	Female	36	15.1	2.12	38.2	44.7	22.3	27	31.3	NA
HD_04	HD	Female	25	42.9	0.95	8.63	47.6	17	23.8	26.5	NA
HD_05	HD	Female	53	30.4	1.76	13.5	54.3	38.9	14.3	66.2	NA
HD_06	HD	Female	31	52.3	0.66	9.43	37.6	27.1	46.8	51	NA
HD_07	HD	Female	54	35.7	2.21	6.16	56	52.3	33.7	77.3	NA
HD_08	HD	Female	36	53.6	0.91	7.03	38.5	18.2	22.4	35.9	NA
HD_09	HD	Male	58	14.7	1.88	38.8	44.6	61.8	65.6	79.4	NA
HD_10	HD	Female	54	27.7	5.25	31.9	35.1	43	30.1	68.4	NA
HD_11	HD	Female	64	10.2	2.47	50.8	36.5	30	17.8	55.5	NA
HD_12	HD	Female	36	36.5	0.55	15.5	47.4	9.54	10.4	15.9	NA
HD_13	HD	Female	34	45.4	1.09	20.8	32.7	27.2	62.5	39.8	NA
HD_14	HD	Female	59	3.1	1.89	29.6	65.4	62	46.5	71.7	56.1
HD_15	HD	Female	31	67.9	1.85	5.61	24.6	23.6	49.6	50.9	9.91
HD_16	HD	Female	27	46.3	1.38	25.1	27.3	10.4	20.6	19.3	11.3
HD_17	HD	Female	62	15.8	1.46	32.7	50	38.9	51	44.2	25.1
HD_18	HD	Female	42	21.2	1.03	19.7	58.1	58.3	51.1	81.5	54.8
HD_19	HD	Female	47	14.3	2.12	28.1	55.5	65.8	71.6	80	60.8
HD_20	HD	Female	30	51.3	1.12	14.5	33.1	20.4	24.8	49.1	10.5
HD_21	HD	Male	28	77.2	1.61	7.05	14.1	9.62	37.4	47	5.49
HD_22	HD	Male	30	45.4	1.17	11.1	42.3	34.1	36.7	69	31.8
HD_23	HD	Female	63	28.2	0.98	8.5	62.4	48.3	32	70.6	21.4
HD_24	HD	Female	26	56.5	0.66	5.66	37.1	19.1	15	46.5	24.5
HD_25	HD	Male	53	32.5	1.56	13.1	52.8	29.9	34.9	46.9	31.8
HD_26	HD	Female	51	38.5	0.48	6.51	54.5	29.8	28.7	49.4	39.4
HD_27	HD	Female	50	26.6	1.02	10.1	62.3	19.3	15.1	27.4	25.8
HD_28	HD	Female	23	56.6	1.28	12.2	29.9	26.5	37.5	61.5	17.2
HD_29	HD	Female	31	51	4.96	21.1	22.9	14.3	25.6	36.5	13
HD_30	HD	Female	34	59	0.72	4.22	36.1	26.4	55.7	57	18.7
HD_31	HD	Female	57	8.09	0.39	17	74.3	73.8	52.2	86.2	63.3

## Sheet: NFL and GFAP data
Number ID	Groups	GzmB+CD8+T%	GzmB+CD8+TEM%	GzmB+CD8+TEMRA%	serum NFL(pg/ml)	serum GFAP(pg/ml)
NMO_01	NMOSD	49.1	14.6	68.5	9.09556	108.576
NMO_04	NMOSD	21.6	38	49	4.58879	72.3996
NMO_06	NMOSD	27.1	42.7	55.2	7.94584	71.9579
NMO_07	NMOSD	83.2	42.1	88.4	15.3785	108.502
NMO_08	NMOSD	28.4	32.9	50	10.4082	74.8432
NMO_09	NMOSD	17.5	22.2	28.6	10.8103	95.4987
NMO_11	NMOSD	65.1	39.2	83.9	3.68706	89.2465
NMO_12	NMOSD	82.3	81.1	89.9	27.266	92.9268
NMO_13	NMOSD	54	71.4	60.2	5.48105	44.2364
NMO_14	NMOSD	71	77.1	80	29.9508	142.738
NMO_23	NMOSD	47.4	40.5	43.2	12.1913	60.1931
NMO_24	NMOSD	44.2	31.1	41.2	15.7965	79.0356
NMO_26	NMOSD	27.8	36.7	46.2	9.16832	106.641
NMO_28	NMOSD	75.3	55.8	85.2	55.0712	151.258
NMO_30	NMOSD	52.9	69.8	76.2	50.2637	135.652
NMO_31	NMOSD	52.5	49.3	77.4	13.4127	92.1828
NMO_38	NMOSD	41.6	36.9	63.5	5.95896	76.765
NMO_59	NMOSD	74	22	83	12.3441	157.43
